# Supplementary material for: WASP family proteins regulate the mobility of the B cell receptor during signaling activation
Source: Nat Commun. 2020 Jan 23;11:439. doi: 10.1038/s41467-020-14335-8 (PMC6978525; doi:10.1038/s41467-020-14335-8)
Supplement: Supplementary file 7 — Source Data [file 41467_2020_14335_MOESM7_ESM.xlsx]

## Sheet: Figure 2b
	Time (s)	MSD (um^2)
		State 1	State 2	State 3	State 4	State 5	State6	State 7	State 8
	0.0303	0.00165664	0.00378105	0.00757341	0.00412955	0.0166894	0.0091838	0.0195549	0.0394476
	0.0606	0.00169338	0.00424473	0.00973049	0.00752327	0.023153	0.0181327	0.0427174	0.0708724
	0.0909	0.00205768	0.00508244	0.011843	0.0109686	0.0287185	0.0271348	0.0653863	0.0989626
	0.1212	0.00204847	0.00532153	0.0132111	0.0138452	0.0334169	0.0354039	0.0871698	0.125985
	0.1515	0.00240532	0.00593973	0.0149488	0.0168101	0.0383784	0.0437403	0.108604	0.152495
	0.1818	0.0023485	0.00617949	0.016284	0.0193508	0.0425059	0.0516552	0.129664	0.178471
	0.2121	0.00260045	0.00674101	0.017895	0.0220809	0.0466522	0.0595722	0.150943	0.204081
	0.2424	0.00263983	0.00705905	0.0192113	0.0248405	0.0511153	0.0671576	0.17285	0.229928
	0.2727	0.0029448	0.00767993	0.0208643	0.0280506	0.0553721	0.0753064	0.194659	0.255461
	0.303	0.00287135	0.00809923	0.0223958	0.0311535	0.0597934	0.0832443	0.216846	0.280935
	0.3333	0.00320703	0.00880119	0.0241963	0.0349219	0.0647113	0.0913987	0.240058	0.305866
	0.3636	0.00324122	0.00935544	0.0256897	0.0389492	0.0697695	0.100058	0.263271	0.331606
	0.3939	0.0035915	0.0102386	0.0280188	0.043693	0.0752511	0.109767	0.287338	0.359951
	0.4242	0.00379776	0.0114404	0.0307455	0.0472285	0.0825395	0.119863	0.314088	0.392346

## Sheet: Figure 2c
	Time (min)	Mean D (um^2/s)
		State 1	State 2	State 3	State 4	State 5	State6	State 7	State 8
	1	0.00211732	0.00578992	0.0145518	0.024202	0.0417383	0.0682272	0.154054	0.438342
	2	0.00261664	0.00499807	0.015408	0.0250253	0.0458861	0.0693738	0.15951	0.431254
	3	0.00184441	0.00516027	0.0126303	0.0263358	0.0459526	0.0659694	0.154558	0.356622
	4	0.00226113	0.00484786	0.0124642	0.0249705	0.0460915	0.0659649	0.163532	0.437381
	5	0.00187992	0.0056469	0.0123375	0.0238129	0.042481	0.066769	0.149791	0.34592
	6	0.00192063	0.00412057	0.0124663	0.0256325	0.0443997	0.0638208	0.153295	0.305798
	7	0.00226744	0.00432044	0.0118074	0.021888	0.0385852	0.0669555	0.153422	0.387125
	8	0.00198118	0.00529893	0.0146399	0.0230584	0.0365654	0.0643837	0.151777	0.334291
	9	0.00177001	0.00530607	0.0124737	0.0255285	0.0371243	0.070727	0.150477	0.391011
	10	0.00198495	0.00448234	0.0129284	0.0252831	0.0496109	0.0673589	0.161106	0.471776

## Sheet: Figure 2d
	Time (min)	Population Fraction
		State 1	State 2	State 3	State 4	State 5	State6	State 7	State 8
	1	0.0418462	0.215385	0.236923	0.0153846	0.0732308	0.137846	0.123077	0.156308
	2	0.0156937	0.173886	0.231011	0.0225989	0.0954175	0.194601	0.161959	0.104834
	3	0.0285714	0.181155	0.21155	0.0200608	0.0857143	0.203647	0.175076	0.0942249
	4	0.0224913	0.188005	0.235294	0.0213379	0.0991926	0.204152	0.16609	0.0634371
	5	0.0257732	0.195232	0.253222	0.0219072	0.0960052	0.188144	0.146263	0.0734536
	6	0.0217391	0.176773	0.226545	0.0228833	0.0955378	0.216819	0.167048	0.0726545
	7	0.0224107	0.153846	0.233798	0.023622	0.105996	0.218655	0.156875	0.0847971
	8	0.0258621	0.219828	0.259236	0.0270936	0.0849754	0.186576	0.135468	0.0609606
	9	0.0360767	0.198985	0.255919	0.0281849	0.0907554	0.174183	0.142616	0.0732807
	10	0.0252048	0.190926	0.249527	0.0289855	0.089477	0.185885	0.148078	0.0819156

## Sheet: Figure 2e
	Radius (um)	g ( r )
		States 1,2	State 3,4	States 5,6	States 7,8
	0.0201005	33.8701	5.6726	0.252537	0.446233
	0.040201	37.623	4.9966	1.14579	2.117
	0.0603015	29.7823	3.49716	1.68906	1.54724
	0.080402	14.5529	4.9731	1.65208	1.04406
	0.100503	9.46782	4.33119	1.43223	1.60433
	0.120603	5.61838	3.37178	1.36185	1.15252
	0.140704	3.67906	3.31194	1.23009	0.974969
	0.160804	2.14784	2.8067	1.26729	1.34355
	0.180905	1.7801	2.37983	1.4101	1.61853
	0.201005	1.22499	2.07273	1.53366	0.960176
	0.221106	1.55809	2.30557	1.53242	1.19468
	0.241206	1.25991	1.31779	1.42179	0.90889
	0.261307	1.12371	1.6284	1.38835	0.92198
	0.281407	0.888218	1.86347	1.30596	1.40626
	0.301508	1.43332	1.16167	1.29031	1.29409
	0.321608	1.05239	1.21868	1.54242	1.05512
	0.341709	0.729767	1.01961	1.18217	1.23261
	0.361809	0.836317	1.12347	1.28125	1.0125
	0.38191	0.820748	0.900301	1.24388	0.927334
	0.40201	0.761015	1.12444	1.22475	1.17147
	0.422111	0.678108	1.00023	1.20234	1.08467
	0.442211	0.874562	1.06262	1.19776	1.35009
	0.462312	0.555621	0.839217	1.33945	1.17414
	0.482412	0.73801	0.968646	1.13631	1.46721
	0.502513	0.675659	0.921891	1.0399	1.1418

## Sheet: Figure 3b
	Time (min)	Population Fraction
		State 1	State 2	State 3	State 4	State 5	State6	State 7	State 8
	1	0.0387931	0.32069	0.297414	0.0482759	0.0586207	0.132759	0.0594828	0.0439655
	2	0.050738	0.323801	0.287823	0.0461255	0.0691882	0.130996	0.0553506	0.0359779
	3	0.0456942	0.33304	0.251318	0.0518453	0.0606327	0.137961	0.0641476	0.0553603
	4	0.0342742	0.330645	0.333669	0.0342742	0.0423387	0.115927	0.0544355	0.0544355
	5	0.0452196	0.347545	0.313953	0.0516796	0.0594315	0.0943152	0.0516796	0.0361757
	6	0.0371901	0.306818	0.319215	0.0423554	0.0588843	0.143595	0.052686	0.0392562
	7	0.0782443	0.354962	0.281489	0.0324427	0.0515267	0.114504	0.0486641	0.0381679
	8	0.0394737	0.346154	0.317814	0.0242915	0.0698381	0.112348	0.0435223	0.0465587
	9	0.0436137	0.330218	0.280374	0.0404984	0.0732087	0.129283	0.0669782	0.0358255
	10	0.0310502	0.294064	0.325114	0.03379	0.0666667	0.142466	0.0694064	0.0374429

## Sheet: Figure 3c
	Time (min)	Population Fraction
		State 1	State 2	State 3	State 4	State 5	State6	State 7	State 8
	1	0.0501122	0.32012	0.234854	0.0456245	0.0486163	0.192969	0.0762902	0.0314136
	2	0.0483592	0.337651	0.226252	0.0319516	0.0474957	0.184801	0.0768566	0.0466321
	3	0.060559	0.279503	0.232143	0.052795	0.0434783	0.204969	0.072205	0.0543478
	4	0.0579832	0.277311	0.222689	0.0403361	0.0588235	0.17479	0.0991597	0.0689076
	5	0.0484352	0.365872	0.232489	0.0409836	0.0439642	0.162444	0.0655738	0.0402385
	6	0.0608629	0.330508	0.243451	0.0400616	0.0523883	0.18567	0.0562404	0.0308166
	7	0.0577069	0.355353	0.262718	0.040243	0.0463174	0.144267	0.0455581	0.047836
	8	0.046875	0.345788	0.29144	0.0482337	0.0536685	0.138587	0.0461957	0.029212
	9	0.0486842	0.377632	0.264474	0.0309211	0.0486842	0.1375	0.0546053	0.0375
	10	0.0505051	0.346591	0.277778	0.0486111	0.0479798	0.155934	0.0435606	0.0290404

## Sheet: Figure 3e
	Time (min)	Population Fraction
		State 1	State 2	State 3	State 4	State 5	State6	State 7	State 8
	1	0.0396579	0.27605	0.310264	0.0217729	0.0637636	0.209953	0.05521	0.0233281
	2	0.0328358	0.237811	0.292537	0.0318408	0.0875622	0.193035	0.0925373	0.0318408
	3	0.0473157	0.211101	0.293904	0.0391265	0.0764331	0.22202	0.089172	0.0209281
	4	0.0427807	0.290553	0.263815	0.0285205	0.073975	0.175579	0.0891266	0.0356506
	5	0.0470588	0.289076	0.259664	0.0310924	0.0638655	0.198319	0.0848739	0.0260504
	6	0.0460148	0.254725	0.316352	0.0271159	0.072309	0.182416	0.0739523	0.0271159
	7	0.0534709	0.295497	0.303002	0.0300188	0.065666	0.165103	0.0600375	0.0272045
	8	0.0424955	0.23689	0.240506	0.0388788	0.0650995	0.224231	0.110307	0.0415913
	9	0.0511779	0.290008	0.250203	0.0422421	0.0479285	0.185215	0.100731	0.0324939
	10	0.0647549	0.245143	0.208141	0.0425532	0.0518039	0.256244	0.0999075	0.0314524

## Sheet: Figure 3f
		Population fraction
		DMSO	Wisko	CK666	SMIFH2
	State 1	0.0322	0.0482	0.0451	0.0524
	State 2	0.195	0.2643	0.3241	0.3379
	State 3	0.2376	0.2688	0.3003	0.2522
	State 4	0.0235	0.0333	0.04	0.0425
	State 5	0.091	0.065	0.062	0.0499
	State 6	0.1868	0.2037	0.1295	0.1644
	State 7	0.1487	0.0856	0.0557	0.0605
	State 8	0.0853	0.031	0.0434	0.0402

## Sheet: Figure 4c
	Time (min)	Population Fraction
		State 1	State 2	State 3	State 4	State 5	State6	State 7	State 8
	1	0.0936205	0.30185	0.250483	0.0472245	0.0585474	0.146368	0.0585474	0.0433582
	2	0.0977054	0.324944	0.240563	0.0473723	0.0547742	0.133975	0.0632865	0.0373797
	3	0.0842061	0.335568	0.253875	0.0431504	0.0552995	0.127357	0.0599078	0.0406368
	4	0.100501	0.356565	0.243358	0.0408163	0.0508279	0.115903	0.0473623	0.0446669
	5	0.0897387	0.349489	0.245362	0.0371072	0.0496024	0.133283	0.0533889	0.0420295
	6	0.0930685	0.353972	0.26324	0.0373832	0.0517913	0.126947	0.0404984	0.0330997
	7	0.0804109	0.371236	0.252922	0.0371945	0.0499469	0.120085	0.0439249	0.0442791
	8	0.0703957	0.346651	0.281202	0.0353881	0.0650685	0.116438	0.0418569	0.0429985
	9	0.064433	0.310137	0.269759	0.0360825	0.0760309	0.125	0.0657216	0.0528351
	10	0.0692737	0.316946	0.250652	0.0450652	0.0629423	0.128492	0.0629423	0.0636872

## Sheet: Figure 4d
	Radius (um)	g ( r )
		States 1,2	State 3,4	States 5,6	States 7,8
	0.0201005	23.3656	3.85668	1.01254	0.675846
	0.040201	29.5242	4.7128	2.27821	1.62536
	0.0603015	22.0355	5.12661	2.40702	3.07774
	0.080402	13.2931	4.87412	2.2734	2.5358
	0.100503	8.63064	3.92595	2.35655	1.64936
	0.120603	5.53476	3.30262	1.95539	1.35736
	0.140704	3.95113	2.97235	2.18091	1.58365
	0.160804	2.80831	2.57896	1.80593	1.27944
	0.180905	2.27491	2.27043	1.96893	1.2287
	0.201005	1.79952	2.12193	1.58497	1.35948
	0.221106	1.66511	1.73019	1.6309	1.41576
	0.241206	1.39213	1.79634	1.56143	1.47632
	0.261307	1.39518	1.45889	1.53841	1.25427
	0.281407	1.31682	1.34634	1.32259	1.16147
	0.301508	1.23224	1.36253	1.46761	0.750016
	0.321608	1.1872	1.32428	1.41873	1.28617
	0.341709	0.990951	1.20424	1.43792	1.27295
	0.361809	1.0356	1.1704	1.38789	0.896349
	0.38191	1.00211	1.14179	1.44559	1.28716
	0.40201	0.939358	1.0298	1.3156	0.855936
	0.422111	0.904411	0.996896	1.29441	0.861517
	0.442211	0.952101	1.01747	0.993157	1.03147
	0.462312	1.03751	1.04069	1.03614	1.11972
	0.482412	0.879977	0.9544	1.14089	1.06023
	0.502513	0.922838	1.08747	1.07036	1.15441

[truncated: 15 more sheets: Figure 4f, Figure 5d, Figure 5f, Figure 5h, Figure 5i, Figure 6c, Figure 6d, Figure 6e, Figure 6f, Figure S2b, Figure S2c, Figure S3, Figure S4b, Figure S4c, Figure S6d]
